# Supplementary material for: Novel pathological predictive factors for extranodal extension in oral squamous cell carcinoma: a retrospective cohort study based on tumor budding, desmoplastic reaction, tumor-infiltrating lymphocytes, and depth of invasion
Source: BMC Cancer. 2022 Apr 13;22:402. doi: 10.1186/s12885-022-09393-8 (PMC9006434; doi:10.1186/s12885-022-09393-8)
Supplement: Supplementary file 1 — Additional file 1: Clinicopathological status of 186 surgically resected specimens. Supplementary Table 1. The clinicopathological features were evaluated as follows; Sex (0: female; 1: male); cDOI 5 mm (0: ≤5 mm; 1: <5 mm); cDOI 10 mm (0: ≤10 mm; 1: DOI >10 mm); pDOI 5 mm (0: ≤5 mm; 1: <5 mm); pDOI 10 mm (0: ≤10 mm; 1: DOI >10 mm); Metastasis (0: absence; 1: presence); Number of lymph node metastases (0: n=0; 1: n=1; 2: n≥2); Pattern of invasion (1: pattern of 1 and 2; 2: pattern of 3 and 4); LyV (0: absence; 1: presence); pT (0: pT1, 2; 1: pT3, 4); pN (0: no LN metastasis; 1: pN1; 2: pN2 and 3); ENE (0: absence; 1: presence); DR (0: DR-M; 1: DR-I); TB (0: TB-L; 1: TB-H); TILs (0: TILs-L; 1: TILs-H); TB-H/pDOI>10 mm (0: no; 1: yes); DR-I/TILs-L (0: no; 1: yes); DR-I/TILs-L/pDOI >10 mm (0: no; 1: yes). MRI and CT were used in measuring the cDOI. Each unknown mass and artifact indicates that MRI could not detect a mass due to the small size, superficial location, or artifact. cDOI, clinical depth of invasion; pDOI, pathological depth of invasion; pT, pathological T; pN, pathological N; ENE, extranodal extension; LyV, lymphovascular invasion; DR, desmoplastic reaction; TB, tumor budding; TILs, tumor-infiltrating lymphocytes; TB-H, high tumor budding; DR-I, immature desmoplastic reaction; TILs-L, low-grade tumor-infiltrating lymphocytes; MRI, magnetic resonance imaging; CT, computed tomography. [file 12885_2022_9393_MOESM1_ESM.xlsx]

## Sheet: Sheet1
#NAME?	Case No.	Sex	Age	Anatomical site	cDOI (mm)	pDOI (mm)	cDOI 5 mm	pDOI 5 mm	cDOI 10 mm	pDOI 10 mm	Metastasis	Diameter of deposit tumor in the lymph nodes (mm)	Number of lymph nodes metastasis	Pattern of invasion	LyV	pT	pN	ENE	Diameter of extent ENE (mm)	DR (resections)	TB (resections)	TILs (resections)	TB-H/DOI >10 mm (resections)	DR-I/TILs-L (resections)	DR-I/TILs-L/DOI >10 mm (resections)	TB in ENE	DR in ENE	TILs in ENE
R1	SCC1	1	61	Tongue	25.53	25	1	1	1	1	1	26	2	2	1	2	2	1	4	1	1	0	0	1	1	1	1	1
R2	SCC2	1	40	Tongue	25.26	25	1	1	1	1	1	14	2	2	1	2	2	1	2	1	1	0	0	1	1	0	1	0
R3	SCC3	1	71	Tongue	20.38	18	1	1	1	1	1	5	2	2	1	2	2	0	-	1	0	1	0	0	0	-	-	-
R4	SCC4	0	41	Tongue	17,1	16	1	1	1	1	1	20	2	2	1	2	2	1	1.2	1	1	0	0	1	1	1	1	0
R5	SCC5	0	69	Gingiva	16.96	20	1	1	1	1	1	6	1	2	1	2	2	0	-	0	0	1	0	0	0	-	-	-
R6	SCC6	1	65	Tongue	20	17	1	1	1	1	1	13	2	2	1	2	2	1	1.9	1	1	0	0	1	1	1	1	0
R7	SCC7	1	61	Tongue	22.65	21	1	1	1	1	1	15	1	2	1	2	2	1	3.6	1	1	1	0	0	0	0	1	1
R8	SCC8	0	64	Tongue	9.98	10	1	1	0	0	0	-	0	2	1	1	0	0	-	0	0	1	0	0	0	-	-	-
R9	SCC9	1	59	Tongue	13.7	11	1	1	1	1	1	16	2	2	1	2	2	0	-	1	0	1	0	0	0	-	-	-
R10	SCC10	0	75	Gingiva	8.7	10	1	1	0	0	1	2	1	2	1	1	1	0	-	0	0	1	0	0	0	-	-	-
R11	SCC11	1	77	Buccal mucosa	1	1.5	0	0	0	0	0	-	0	2	1	1	0	0	-	0	0	1	0	0	0	-	-	-
R12	SCC12	1	71	Tongue	51.6	12	1	1	1	1	0	-	0	2	1	2	0	0	-	0	0	0	0	0	0	-	-	-
R13	SCC13	0	72	Tongue	Mass UK	1.8	0	0	0	0	0	-	0	2	1	1	0	0	-	0	0	0	0	0	0	-	-	-
R14	SCC14	0	78	Tongue	3	1.5	0	0	0	0	0	-	0	1	1	1	0	0	-	0	0	1	0	0	0	-	-	-
R15	SCC15	1	70	Oral floor	3	2	0	0	0	0	0	-	0	2	1	1	0	0	-	0	0	1	0	0	0	-	-	-
R16	SCC16	1	58	Tongue	9.12	10	1	1	0	0	0	-	0	2	1	2	0	0	-	1	0	0	0	1	0	-	-	-
R17	SCC17	1	61	Tongue	14.32	12	1	1	1	1	0	-	0	1	1	2	0	0	-	1	0	0	0	1	1	-	-	-
R18	SCC18	0	71	Tongue	14.7	15	1	1	1	1	0	-	0	2	1	2	0	0	-	1	0	0	0	1	1	-	-	-
R19	SCC19	1	87	Buccal mucosa	21	20	1	1	1	1	1	17	2	2	1	2	2	1	2.6	1	0	0	0	1	1	0	1	0
R20	SCC20	1	81	Tongue	12.8	11	1	1	1	1	0	-	0	2	1	2	0	0	-	0	0	1	0	0	0	-	-	-
R21	SCC21	1	69	Tongue	14.9	12	1	1	1	1	0	-	0	2	1	2	0	0	-	1	1	0	0	1	1	-	-	-
R22	SCC22	1	75	Tongue	6.25	6.5	1	1	0	0	0	-	0	2	1	1	0	0	-	0	0	1	0	0	0	-	-	-
R23	SCC23	0	31	Tongue	10	7	1	1	0	0	0	-	0	2	1	1	0	0	-	1	1	0	1	1	0	-	-	-
R24	SCC24	1	38	Tongue	9.73	10	1	1	0	0	1	1	1	2	1	2	1	0	-	1	0	0	1	1	0	-	-	-
R25	SCC25	1	70	Oral plate	1	2.5	0	0	0	0	0	-	0	1	0	1	0	0	-	0	0	1	1	0	0	-	-	-
R26	SCC26	1	75	Tongue	20	14	1	1	1	1	0	-	0	1	1	2	0	0	-	1	0	0	1	1	1	-	-	-
R27	SCC27	1	69	Tongue	6.67	6	1	1	0	0	0	-	0	2	1	1	0	0	-	1	0	1	1	0	0	-	-	-
R28	SCC28	1	66	Buccal mucosa	Mass UK	0.5	0	0	0	0	0	-	0	1	0	1	0	0	-	0	0	1	1	0	0	-	-	-
R29	SCC29	1	59	Tongue	Mass UK	1.2	0	0	0	0	0	-	0	1	1	1	0	0	-	0	0	1	1	0	0	-	-	-
R30	SCC30	0	85	Buccal mucosa	Mass UK	1	0	0	0	0	0	-	0	1	0	1	0	0	-	0	0	1	1	0	0	-	-	-
R31	SCC31	1	43	Oral plate	Mass UK	1.2	0	0	0	0	0	-	0	1	0	1	0	0	-	0	0	1	1	0	0	-	-	-
R32	SCC32	0	69	Tongue	Mass UK	4	0	0	0	0	0	-	0	1	1	1	0	0	-	0	0	1	1	0	0	-	-	-
R33	SCC33	0	69	Tongue	20.95	20	1	1	1	1	0	-	0	2	1	2	0	0	-	1	0	1	1	0	0	-	-	-
R34	SCC34	1	61	Tongue	4.74	1.5	0	0	0	0	0	-	0	1	0	1	0	0	-	0	0	0	1	0	0	-	-	-
R35	SCC35	1	63	Tongue	9.25	10	1	1	0	0	1	1	2	2	1	1	2	0	-	1	0	0	1	1	0	-	-	-
R36	SCC36	0	67	Tongue	Mass UK	0.5	0	0	0	0	0	-	0	1	0	1	0	0	-	0	0	1	1	0	0	-	-	-
R37	SCC37	0	70	Tongue	Mass UK	0.9	0	0	0	0	0	-	0	2	0	2	0	0	-	0	0	1	1	0	0	-	-	-
R38	SCC38	0	65	Tongue	6.41	6	1	1	0	0	0	-	0	1	1	1	0	0	-	0	0	1	1	0	0	-	-	-
R39	SCC39	1	87	Tongue	7.79	8	1	1	0	0	0	-	0	2	1	1	0	0	-	1	0	0	1	1	0	-	-	-
R40	SCC40	1	72	Buccal mucosa	9.86	10	1	1	0	0	1	13	2	2	1	2	2	1	0.84	1	1	0	1	1	0	1	1	0
R41	SCC41	0	79	Buccal mucosa	23	12	1	1	1	1	0	-	0	2	1	2	0	0	-	1	0	1	1	0	0	-	-	-
R42	SCC42	1	76	Tongue	18.77	15	1	1	1	1	1	40	2	1	1	2	2	1	0.99	0	0	1	1	0	0	0	0	1
R43	SCC43	1	67	Tongue	10	10	1	1	0	0	0	-	0	2	1	1	0	0	-	0	0	1	1	0	0	-	-	-
R44	SCC44	0	78	Tongue	Mass UK	0.75	0	0	0	0	0	-	0	1	1	2	0	0	-	0	0	1	1	0	0	-	-	-
R45	SCC45	1	65	Tongue	Mass UK	1.8	0	0	0	0	0	-	0	1	0	1	0	0	-	0	0	1	1	0	0	-	-	-
R46	SCC46	1	73	Buccal mucosa	9.64	6	1	1	0	0	1	21	2	2	1	1	2	1	0.67	1	0	1	1	0	0	0	1	1
R47	SCC47	0	42	Tongue	5	1.5	0	0	0	0	0	-	0	2	1	1	0	0	-	0	0	1	0	0	0	-	-	-
R48	SCC48	0	84	Gingiva	11.96	12	1	1	1	1	0	-	0	2	1	2	0	0	-	1	1	0	0	1	1	-	-	-
R49	SCC49	1	74	Gingiva	4.26	1.8	0	0	0	0	0	-	0	2	1	2	0	0	-	1	0	0	0	1	0	-	-	-
R50	SCC50	0	56	Tongue	11.6	11	1	1	1	1	1	24	1	2	1	2	1	0	-	1	1	0	0	1	1	-	-	-
R51	SCC51	1	70	Tongue	15.21	15	1	1	1	1	0	-	0	2	1	2	0	0	-	1	1	0	0	1	1	-	-	-
R52	SCC52	0	82	Oral plate	Mass UK	0.7	0	0	0	0	0	-	0	2	0	1	0	0	-	0	0	1	0	0	0	-	-	-
R53	SCC53	0	65	Tongue	38	35	1	1	1	1	1	11	2	2	1	2	2	1	2.9	1	1	0	0	1	1	1	1	0
R54	SCC54	0	73	Tongue	Mass UK	2.5	0	0	0	0	0	-	0	2	0	1	0	0	-	0	0	1	0	0	0	-	-	-
R55	SCC55	1	63	Tongue	29.5	22	1	1	1	1	1	3	1	2	1	2	1	0	-	0	0	1	0	0	0	-	-	-
R56	SCC56	1	73	Buccal mucosa	9.49	10	1	1	0	0	0	-	0	2	1	1	0	0	-	1	0	0	0	1	0	-	-	-
R57	SCC57	1	62	Tongue	24.54	30	1	1	1	1	1	9	1	2	1	2	2	1	1.2	1	1	0	0	1	1	1	1	0
R58	SCC58	0	56	Gingiva	20.7	17	1	1	1	1	1	9	2	1	1	2	2	0	-	1	0	0	0	1	1	-	-	-
R59	SCC59	1	76	Oral plate	4.83	2.5	0	0	0	0	1	15	1	1	1	1	1	0	-	1	0	0	0	1	0	-	-	-
R60	SCC60	1	74	Tongue	Mass UK	0.1	0	0	0	0	0	-	0	1	0	1	0	0	-	1	1	0	0	1	0	-	-	-
R61	SCC61	1	64	Tongue	Mass UK	1	0	0	0	0	0	-	0	2	0	1	0	0	-	0	0	0	0	0	0	-	-	-
R62	SCC62	1	76	Tongue	31.7	30	1	1	1	1	0	-	0	2	1	2	0	0	-	0	0	1	0	0	0	-	-	-
R63	SCC63	1	78	Tongue	CT	40	1*	1	1*	1	1	11	2	2	1	2	2	0	-	1	1	0	0	1	1	-	-	-
R64	SCC64	1	79	Tongue	10.23	12	1	1	1	1	1	3	2	2	1	2	2	0	-	0	0	0	0	0	0	-	-	-
R65	SCC65	1	73	Buccal mucosa	4.8	3	0	0	0	0	0	-	0	2	0	1	0	0	-	1	0	0	0	1	0	-	-	-
R66	SCC66	0	57	Tongue	15.58	16	1	1	1	1	1	15	2	2	1	2	2	1	0.86	0	0	1	0	0	0	0	1	0
R67	SCC67	0	77	Tongue	1	5	0	0	0	0	0	-	0	2	0	1	0	0	-	1	0	1	0	0	0	-	-	-
R68	SCC68	0	78	Gingiva	26.13	25	1	1	1	1	1	22	2	1	1	2	2	1	5.2	1	0	1	0	0	0	0	1	1
R69	SCC69	1	57	Tongue	26.8	25	1	1	1	1	1	5	2	2	1	2	2	0	-	1	1	0	0	1	1	-	-	-
R70	SCC70	1	68	Tongue	12.76	12	1	1	1	1	1	5	2	2	1	2	2	0	-	1	0	0	0	1	1	-	-	-
R71	SCC71	1	67	Tongue	8.76	8	1	1	0	0	1	12	2	2	1	1	2	0	-	1	1	0	0	1	0	-	-	-
R72	SCC72	1	66	Tongue	24.96	25	1	1	1	1	1	11	2	2	1	2	2	0	-	1	0	0	0	1	1	-	-	-
R73	SCC73	1	74	Tongue	7.46	8	1	1	0	0	0	-	0	1	0	1	0	0	-	0	0	0	0	0	0	-	-	-
R74	SCC74	0	71	Tongue	20.02	22	1	1	1	1	0	-	0	1	0	2	0	0	-	1	1	0	0	1	1	-	-	-
R75	SCC75	1	72	Tongue	Mass UK	0.15	0	0	0	0	0	-	0	1	0	1	0	0	-	0	0	0	0	0	0	-	-	-
R76	SCC76	0	63	Gingiva	20.41	25	1	1	1	1	1	12	2	2	0	2	2	1	2.9	1	1	0	0	1	1	0	1	0
R77	SCC77	1	64	Tongue	15.44	15	1	1	1	1	0	-	0	2	0	2	0	0	-	1	0	0	0	1	1	-	-	-
R78	SCC78	1	74	Buccal mucosa	4.94	5	0	0	0	0	0	-	0	2	0	1	0	0	-	1	1	0	0	1	0	-	-	-
R79	SCC79	1	71	Tongue	9.45	7	1	1	0	0	0	-	0	2	0	1	0	0	-	1	0	0	0	1	0	-	-	-
R80	SCC80	1	64	Tongue	12.93	12	1	1	1	1	1	8	1	2	0	2	2	1	4.9	0	0	1	0	0	0	0	0	1
R81	SCC81	1	81	Buccal mucosa	6.93	6	1	1	0	0	0	-	0	2	0	1	0	0	-	0	0	1	0	0	0	-	-	-
R82	SCC82	1	42	Tongue	9.8	10	1	1	0	0	0	-	0	2	0	1	0	0	-	0	0	1	0	0	0	-	-	-
R83	SCC83	1	76	Tongue	6.23	8	1	1	0	0	0	-	0	2	1	1	0	0	-	1	0	1	0	0	0	-	-	-
R84	SCC84	1	57	Tongue	Mass UK	1	0	0	0	0	0	-	0	1	0	1	0	0	-	0	0	1	0	0	0	-	-	-
R85	SCC85	1	77	Tongue	13.4	13	1	1	1	1	1	27	2	2	1	2	2	0	-	1	0	0	0	1	1	-	-	-
R86	SCC86	1	78	Tongue	8.11	9	1	1	0	0	0	-	0	2	1	1	0	0	-	1	0	1	0	0	0	-	-	-
R87	SCC87	1	59	Tongue	4.08	5	0	0	0	0	0	-	0	2	0	1	0	0	-	1	0	1	0	0	0	-	-	-
R88	SCC88	1	67	Tongue	18.29	19	1	1	1	1	1	7	2	2	1	2	2	1	1.9	1	0	0	0	1	1	1	1	0
R89	SCC89	1	52	Tongue	Mass UK	1	0	0	0	0	0	-	0	2	0	1	0	0	-	0	0	1	0	0	0	-	-	-
R90	SCC90	1	61	Tongue	17.09	21	1	1	1	1	1	7	1	2	1	2	2	1	0.58	1	0	1	0	0	0	0	1	1
R91	SCC91	0	69	Tongue	29.5	24	1	1	1	1	1	8	2	2	1	2	2	0	-	1	0	0	0	1	1	-	-	-
R92	SCC92	0	85	Tongue	6.18	7	1	1	0	0	0	-	0	2	0	1	0	0	-	1	1	0	0	1	0	-	-	-
R93	SCC93	0	53	Tongue	4.83	4	0	0	0	0	0	-	0	1	0	1	0	0	-	0	0	1	0	0	0	-	-	-
R94	SCC94	0	83	Tongue	Mass UK	0.5	0	0	0	0	0	-	0	2	0	1	0	0	-	0	0	0	0	0	0	-	-	-
R95	SCC95	0	76	Buccal mucosa	22.79	32	1	1	1	1	1	15	2	2	1	2	2	1	1.1	1	1	0	0	1	1	0	1	1
R96	SCC96	1	65	Gingiva	22.17	20	1	1	1	1	0	-	0	2	1	2	0	0	-	1	0	0	0	1	1	-	-	-
R97	SCC97	0	74	Tongue	Mass UK	1.5	0	0	0	0	0	-	0	2	0	1	0	0	-	1	1	1	0	0	0	-	-	-
R98	SCC98	1	76	Tongue	15.29	14	1	1	1	1	1	1	1	2	1	2	1	0	-	1	0	1	0	0	0	-	-	-
R99	SCC99	0	79	Tongue	7	9	1	1	0	0	0	-	0	2	0	1	0	0	-	1	0	1	0	0	0	-	-	-
R100	SCC100	0	83	Gingiva	18.44	15	1	1	1	1	0	-	0	2	1	2	0	0	-	1	0	0	0	1	1	-	-	-
R101	SCC101	0	79	Tongue	Mass UK	1.2	0	0	0	0	0	-	0	1	0	1	0	0	-	0	0	1	0	0	0	-	-	-
R102	SCC102	0	70	Buccal mucosa	9.62	10	1	1	0	0	0	-	0	1	0	1	0	0	-	1	0	1	0	0	0	-	-	-
R103	SCC103	1	73	Tongue	CT	11	1*	1	1*	1	1	25	2	2	1	2	2	0	-	1	0	1	0	0	0	-	-	-
R104	SCC104	1	72	Buccal mucosa	15.94	12	1	1	1	1	0	-	0	2	0	2	0	0	-	0	0	1	0	0	0	-	-	-
R105	SCC105	0	86	Gingiva	24.79	27	1	1	1	1	0	-	0	2	1	2	0	0	-	0	1	0	0	0	0	-	-	-
R106	SCC106	1	79	Tongue	3.23	4	0	0	0	0	0	-	0	1	1	1	0	0	-	0	0	1	0	0	0	-	-	-
R107	SCC107	1	75	Gingiva	26.41	27	1	1	1	1	0	-	0	2	1	2	0	0	-	1	1	0	0	1	1	-	-	-
R108	SCC108	0	71	Tongue	9.86	5	0	0	0	0	0	-	0	2	0	1	0	0	-	0	0	1	0	0	0	-	-	-
R109	SCC109	1	58	Tongue	3.98	4	0	0	0	0	0	-	0	1	0	1	0	0	-	0	0	0	0	0	0	-	-	-
R110	SCC110	1	51	Tongue	3.67	4.5	0	0	0	0	0	-	0	2	1	1	0	0	-	0	0	1	0	0	0	-	-	-
R111	SCC111	0	66	Tongue	11.33	12	1	1	1	1	0	-	0	2	1	2	0	0	-	1	0	0	0	1	1	-	-	-
R112	SCC112	0	81	Tongue	5.82	8	1	1	0	0	0	-	0	2	1	1	0	0	-	1	0	1	0	0	0	-	-	-
R113	SCC113	0	80	Tongue	14	11	1	1	1	1	0	-	0	2	1	2	0	0	-	1	0	1	0	0	0	-	-	-
R114	SCC114	0	75	Buccal mucosa	8.14	7	1	1	0	0	1	1.3	1	2	0	1	1	0	-	1	0	0	0	1	0	-	-	-
R115	SCC115	0	54	Tongue	8.72	8	1	1	0	0	1	2	1	2	1	1	1	0	-	1	0	1	0	0	0	-	-	-
R116	SCC116	1	68	Gingiva	26.7	26	1	1	1	1	0	-	0	2	1	2	0	0	-	0	0	0	0	0	0	-	-	-
R117	SCC117	0	67	Gingiva	12.79	11	1	1	1	1	1	16	1	2	1	2	1	1	0.94	1	0	1	0	0	0	0	1	11
R118	SCC118	0	60	Tongue	24.09	25	1	1	1	1	1	22	1	2	1	2	1	0	-	1	1	0	0	1	1	-	-	-
R119	SCC119	1	68	Tongue	7.7	6.5	1	1	0	0	0	-	0	2	1	1	0	0	-	0	0	1	0	0	0	-	-	-
R120	SCC120	0	70	Tongue	6.48	6	1	1	0	0	0	-	0	2	1	1	0	0	-	1	0	1	0	0	0	-	-	-
R121	SCC121	1	80	Gingiva	Mass UK	3	0	0	0	0	0	-	0	2	1	1	0	0	-	0	0	1	0	0	0	-	-	-
R122	SCC122	0	62	Tongue	Mass UK	2	0	0	0	0	0	-	0	2	0	1	0	0	-	0	1	1	0	0	0	-	-	-
R123	SCC123	0	75	Tongue	4.27	5	0	0	0	0	0	-	0	2	0	1	0	0	-	0	0	1	0	0	0	-	-	-
R124	SCC124	1	84	Tongue	16.32	18	1	1	1	1	1	20	2	2	1	2	2	1	1.8	1	0	1	0	0	0	0	1	1
R125	SCC125	1	64	Gingiva	58	45	1	1	1	1	0	-	0	2	1	2	0	0	-	0	0	0	0	0	0	-	-	-
R126	SCC126	1	39	Tongue	18.72	22	1	1	1	1	1	26	1	2	1	2	1	0	-	1	1	0	0	1	1	-	-	-
R127	SCC127	1	81	Tongue	Mass UK	4.5	0	0	0	0	0	-	0	2	0	1	0	0	-	0	0	1	0	0	0	-	-	-
R128	SCC128	1	71	Tongue	16.63	19	1	1	1	1	1	40	2	2	1	2	2	1	0.69	0	0	0	0	0	0	0	0	1
R129	SCC129	1	60	Tongue	Mass UK	1	0	0	0	0	0	-	0	1	0	1	0	0	-	0	0	1	0	0	0	-	-	-
R130	SCC130	0	78	Gingiva	4.77	5	0	0	0	0	0	-	0	2	0	1	0	0	-	0	0	1	0	0	0	-	-	-
R131	SCC131	1	81	Tongue	24.9	20	1	1	1	1	0	-	0	2	1	2	0	0	-	1	0	0	0	1	1	-	-	-
R132	SCC132	1	83	Tongue	34	20	1	1	1	1	1	13	2	2	1	2	2	0	-	1	0	0	0	1	1	-	-	-
R133	SCC133	1	54	Tongue	Mass UK	1.5	0	0	0	0	0	-	0	1	0	1	0	0	-	0	0	1	0	0	0	-	-	-
R134	SCC134	1	44	Tongue	3.75	3	0	0	0	0	0	-	0	1	0	1	0	0	-	0	0	1	0	0	0	-	-	-
R135	SCC135	1	80	Tongue	14.3	15	1	1	1	1	1	15	1	2	1	2	1	0	-	1	0	0	0	1	1	-	-	-
R136	SCC136	1	81	Tongue	26.41	20	1	1	1	1	1	0.9	1	2	0	2	1	0	-	1	0	0	0	1	1	-	-	-
R137	SCC137	1	68	Tongue	11.51	13	1	1	1	1	0	-	0	2	0	2	0	0	-	0	0	0	0	0	0	-	-	-
R138	SCC138	1	77	Oral floor	Mass UK	0.9	0	0	0	0	0	-	0	1	0	1	0	0	-	1	0	1	0	0	0	-	-	-
R139	SCC139	1	71	Gingiva	20.45	26	1	1	1	1	1	15	1	2	1	2	1	0	-	0	0	0	0	0	0	-	-	-
R140	SCC140	0	71	Buccal mucosa	Mass UK	2	0	0	0	0	0	-	0	2	0	1	0	0	-	1	0	1	0	0	0	-	-	-
R141	SCC141	1	75	Buccal mucosa	4.77	5	0	0	0	0	1	10	2	2	1	1	2	1	0.94	1	0	1	0	0	0	0	1	0
R142	SCC142	1	71	Tongue	16.82	15	1	1	1	1	1	25	2	2	1	2	2	1	1.2	1	1	0	0	1	1	0	1	0
R143	SCC143	0	84	Gingiva	15.47	25	1	1	1	1	0	-	0	2	0	2	0	0	-	0	0	1	0	0	0	-	-	-
R144	SCC144	1	74	Tongue	9.71	7	1	1	0	0	0	-	0	2	1	1	0	0	-	1	0	0	0	1	0	-	-	-
R145	SCC145	1	78	Tongue	8	5.5	1	1	0	0	0	-	0	2	1	1	0	0	-	1	1	0	0	1	0	-	-	-
R146	SCC146	0	70	Tongue	9.79	10	1	1	0	0	0	-	0	2	1	1	0	0	-	1	0	1	0	0	0	-	-	-
R147	SCC147	1	58	Tongue	Mass UK	2	0	0	0	0	0	-	0	1	1	1	0	0	-	0	1	1	0	0	0	-	-	-
R148	SCC148	1	71	Tongue	Mass UK	2	0	0	0	0	0	-	0	2	0	1	0	0	-	1	1	1	0	0	0	-	-	-
R149	SCC149	1	59	Tongue	22	21	1	1	1	1	0	-	0	2	1	2	0	0	-	0	0	1	0	0	0	-	-	-
R150	SCC150	1	75	Gingiva	32	25	1	1	1	1	0	-	0	2	1	2	0	0	-	1	0	0	0	1	1	-	-	-
R151	SCC151	1	60	Tongue	9.64	10	1	1	0	0	0	-	0	1	0	1	0	0	-	0	0	1	0	0	0	-	-	-
R152	SCC152	1	79	Gingiva	Artifact	13	1*	1	1*	1	1	4	1	2	0	2	1	0	-	1	0	1	0	0	0	-	-	-
R153	SCC153	0	76	Tongue	13.33	12	1	1	1	1	0	-	0	1	0	2	0	0	-	1	0	0	0	1	1	-	-	-
R154	SCC154	1	60	Tongue	15	12	1	1	1	1	0	-	0	2	0	2	0	0	-	0	0	1	0	0	0	-	-	-
R155	SCC155	0	67	Gingiva	34.97	30	1	1	1	1	0	-	0	2	1	2	0	0	-	1	1	1	0	0	0	-	-	-
R156	SCC156	0	46	Tongue	31.94	24	1	1	1	1	0	-	0	2	1	2	0	0	-	1	1	0	0	1	1	-	-	-
R157	SCC157	1	69	Buccal mucosa	11.7	14	1	1	1	1	0	-	0	2	0	2	0	0	-	1	0	0	0	1	1	-	-	-
R158	SCC158	1	85	Buccal mucosa	4.65	4	0	0	0	0	0	-	0	1	0	1	0	0	-	0	0	1	0	0	0	-	-	-
R159	SCC159	0	62	Tongue	8.6	7	1	1	0	0	0	-	0	2	0	2	0	0	-	1	0	1	0	0	0	-	-	-
R160	SCC160	1	64	Oral floor	17	17	1	1	1	1	1	13	2	2	1	2	2	0	-	1	0	0	0	1	1	-	-	-
R161	SCC161	0	80	Gingiva	8.9	7	1	1	0	0	0	-	0	2	0	1	0	0	-	1	1	0	0	1	0	-	-	-
R162	SCC162	0	67	Gingiva	36.68	40	1	1	1	1	1	17	2	2	1	2	2	1	3.2	1	0	0	0	1	1	0	1	1
R163	SCC163	1	56	Buccal mucosa	Artifact	7	1*	1	0*	0	0	-	0	1	1	1	0	0	-	1	0	1	0	0	0	-	-	-
R164	SCC164	1	67	Tongue	9	5.5	1	1	0	0	0	-	0	2	0	1	0	0	-	1	0	0	0	1	0	-	-	-
R165	SCC165	0	76	Tongue	10	10	1	1	0	0	0	-	0	2	0	2	0	0	-	1	0	1	0	0	0	-	-	-
R166	SCC166	1	58	Tongue	Mass UK	1.5	0	0	0	0	0	-	0	1	0	1	0	0	-	0	0	1	0	0	0	-	-	-
R167	SCC167	1	79	Tongue	Mass UK	1	0	0	0	0	0	-	0	1	0	1	0	0	-	1	0	1	0	0	0	-	-	-
R168	SCC168	0	45	Tongue	Mass UK	1	0	0	0	0	0	-	0	2	0	1	0	0	-	0	0	1	0	0	0	-	-	-
R169	SCC169	1	80	Gingiva	21	16	1	1	1	1	0	-	0	2	0	2	0	0	-	1	0	1	0	0	0	-	-	-
R170	SCC170	0	71	Tongue	Mass UK	1.5	0	0	0	0	0	-	0	1	0	1	0	0	-	0	0	1	0	0	0	-	-	-
R171	SCC171	0	44	Gingiva	Mass UK	0.8	0	0	0	0	0	-	0	1	0	2	0	0	-	0	0	1	0	0	0	-	-	-
R172	SCC172	0	56	Tongue	2.34	2.7	0	0	0	0	1	20	2	2	1	2	2	1	3.9	1	1	0	0	1	0	1	1	0
R173	SCC173	0	56	Tongue	Mass UK	1.5	0	0	0	0	0	-	0	2	1	1	0	0	-	1	1	0	0	1	0	-	-	-
R174	SCC174	1	87	Tongue	15.25	15	1	1	1	1	0	-	0	2	1	2	0	0	-	1	0	0	0	1	1	-	-	-
R175	SCC175	1	59	Tongue	4.92	5	0	0	0	0	1	20	2	1	1	1	2	0	-	1	0	1	0	0	0	-	-	-
R176	SCC176	1	79	Tongue	13.45	12	1	1	1	1	0	-	0	2	1	2	0	0	-	1	0	0	0	1	1	-	-	-
R177	SCC177	1	79	Gingiva	44	40	1	1	1	1	0	-	0	2	1	2	0	0	-	1	1	0	0	1	1	-	-	-
R178	SCC178	1	91	Buccal mucosa	1.2	4	0	0	0	0	0	-	0	2	1	1	0	0	-	0	0	1	0	0	0	-	-	-
R179	SCC179	0	54	Tongue	14.45	21	1	1	1	1	0	-	0	2	0	2	0	0	-	1	0	1	0	0	0	-	-	-
R180	SCC180	1	76	Tongue	1	1.2	0	0	0	0	0	-	0	2	0	1	0	0	-	0	0	1	0	0	0	-	-	-
R181	SCC181	0	58	Gingiva	17.86	18	1	1	1	1	1	15	2	2	1	2	2	1	2.1	0	0	0	0	0	0	0	1	0
R182	SCC182	0	80	Tongue	9.05	10	1	1	0	0	0	-	0	2	0	1	0	0	-	0	0	1	0	0	0	-	-	-
R183	SCC183	1	65	Gingiva	13.98	13	1	1	1	1	0	-	0	2	0	2	0	0	-	0	0	0	0	0	0	-	-	-
R184	SCC184	0	85	Tongue	Mass UK	4	0	0	0	0	0	-	0	2	0	1	0	0	-	1	0	1	0	0	0	-	-	-
R185	SCC185	1	80	Tongue	Mass UK	0.5	0	0	0	0	0	-	0	1	0	1	0	0	-	0	0	0	0	0	0	-	-	-
R186	SCC186	0	79	Gingiva	27	18	1	1	1	1	1	12	1	2	1	2	1	1	0.56	1	0	0	0	1	1	1	1	0
